# Supplementary material for: Purification and Characterization of Gum-Derived Polysaccharides of Moringa oleifera and Azadirachta indica and Their Applications as Plant Stimulants and Bio-Pesticidal Agents
Source: Molecules. 2022 Jun 9;27(12):3720. doi: 10.3390/molecules27123720 (PMC9230390; doi:10.3390/molecules27123720)
Supplement: Supplementary file 1 [file molecules-27-03720-s001.zip]

Archive with 1 entries (1 files):
- molecules-1569186-supplementary.pdf
